# Supplementary material for: Usual dietary intake and change in DNA methylation over years: EWAS in KORA FF4 and KORA fit
Source: Front Nutr. 2024 Jan 5;10:1295078. doi: 10.3389/fnut.2023.1295078 (PMC10799384; doi:10.3389/fnut.2023.1295078)
Supplement: Supplementary file 2 [file Table_2.xlsx]

## Sheet: Header
probeID	CpG identifier
BETA_interactTimepointFIT	Effect size of the GEE interaction term
BETA_delta_meth	Effect size of the exposure in the delta model
P_VAL_gee_long	P value of the GEE interaction term
P_VAL_delta_meth	P value of the exposure in the delta model

## Sheet: Comparison_table
Supplementary Table 2: Results for delta methylation analysis
probeID	BETA_interactTimepointFIT	BETA_delta_meth	Foodgroup	P_VAL_gee_long	P_VAL_delta_meth
cg25441661	8.83e-04	4.86e-04	Cabbage-vegetables	3.64e-09	1.41e-04
cg12995384	-1.58e-03	-4.43e-04	Cabbage-vegetables	3.56e-08	0.014
cg11913894	-7.94e-04	-1.01e-03	Cabbage-vegetables	3.96e-08	0.005
cg11238922	4.90e-04	7.28e-04	Cabbage-vegetables	4.81e-08	1.29e-05
cg11613902	0.003	0.003	Cream	3.51e-13	6.19e-04
cg11811840	-2.25e-03	-1.64e-03	Cream	2.94e-12	0.121
cg07376134	0.002	-1.80e-03	Cream	1.02e-11	0.048
cg23715667	0.003	0.001	Cream	3.27e-11	0.005
cg23323203	0.003	0.002	Cream	5.42e-11	0.016
cg10679625	0.005	-1.33e-03	Cream	7.88e-11	0.005
cg26942952	1.76e-04	1.38e-04	Folic-acid	3.09e-08	1.26e-04
cg01022859	1.52e-04	9.44e-05	Fruit-vegetables	2.83e-08	0.025
cg02780269	3.64e-04	2.75e-04	Grain-products	3.75e-08	5.13e-04
cg26577993	-1.04e-03	-9.17e-04	Legumes	4.46e-08	6.17e-06
cg20840416	0.003	0.002	Mushrooms	2.69e-08	0.002
cg22140282	0.003	0.001	Mushrooms	3.04e-08	0.019
cg01249479	0.003	0.002	Mushrooms	4.97e-08	0.006
cg06012299	0.001	3.30e-04	Root-vegetables	2.73e-08	0.133
cg04192740	0.003	0.003	Spirits	1.11e-16	0.383
cg08694574	0.008	0.007	Spirits	1.11e-16	0.007
cg07644026	-9.69e-03	2.73e-04	Spirits	1.11e-16	0.512
cg17700903	0.009	0.002	Spirits	1.11e-16	0.155
cg13955707	-2.82e-03	0.002	Spirits	1.11e-16	0.038
cg06386723	-4.69e-03	-2.46e-03	Spirits	1.11e-16	0.009
cg02620443	6.50e-05	1.56e-05	Sugar-sweetened-beverages	1.86e-09	0.311
cg08879870	-1.40e-05	-3.42e-05	Sugar-sweetened-beverages	1.57e-08	2.19e-04
cg21481630	5.50e-05	-4.38e-06	Sugar-sweetened-beverages	1.85e-08	0.267
cg08836009	-4.50e-05	4.51e-05	Sugar-sweetened-beverages	2.48e-08	0.045
cg21026095	8.40e-05	1.67e-05	Sugar-sweetened-beverages	3.53e-08	0.217
cg08673194	1.09e-04	7.79e-05	Total-vegetables	1.32e-08	5.58e-04
