# Supplementary material for: Usual dietary intake and change in DNA methylation over years: EWAS in KORA FF4 and KORA fit
Source: Front Nutr. 2024 Jan 5;10:1295078. doi: 10.3389/fnut.2023.1295078 (PMC10799384; doi:10.3389/fnut.2023.1295078)
Supplement: Supplementary file 3 [file Table_3.xlsx]

## Sheet: Tabelle1
Supplementary Table 3: Habitual food group consumption for KORA FF4 and KORA FIT as median and 25th and 75th percentile
	KORA FF4		KORA FIT		Intake Change (FIT minus FF4)
	Male	Female	Male	Female	Male	Female
n =	216	259	216	259	216	259
Potatoes (g/day)	59.5 [49.4, 71.1]	49.4 [40.9, 60.3]	55.4 [45.1, 73.7]	48.5 [39.7, 61.0]	-2.4 [-15.2, 9.8]	-1.1 [-10.4, 8.0]
Total Vegetables (g/day)	144.5 [121.2, 184.4]	178.1 [145.4, 210.6]	151.6 [126.5, 183.9]	183.6 [150.3, 217.7]	1.6 [-26.8, 27.7]	4.3 [-31.4, 35.5]
Leafy Vegetables (g/day)	23.8 [15.3, 32.8]	22.9 [14.6, 30.8]	24.6 [18.2, 36.1]	24.1 [17.0, 31.6]	2.2 [-6.8, 10.4]	1.4 [-6.8, 8.5]
Fruit vegetables (g/day)	62.3 [50.0, 84.4]	81.0 [62.5, 105.0]	65.3 [51.2, 83.6]	81.9 [62.3, 110.2]	1.5 [-13.1, 17.6]	2.0 [-18.8, 24.5]
Root vegetables (g/day)	12.3 [9.9, 18.1]	17.9 [13.6, 29.1]	11.5 [9.7, 16.8]	18.3 [13.3, 26.4]	-0.5 [-4.1, 2.5]	-0.7 [-6.8, 5.3]
Cabbage vegetables (g/day)	13.7 [11.6, 17.8]	15.1 [12.0, 18.6]	12.3 [10.3, 15.2]	13.8 [11.5, 17.9]	-1.5 [-4.2, 1.1]	-0.6 [-4.0, 3.1]
Mushrooms (g/day)	2.2 [1.5, 3.6]	2.5 [1.9, 3.8]	2.6 [2.1, 3.0]	2.4 [1.9, 3.0]	0.4 [-0.9, 0.9]	-0.1 [-1.2, 0.6]
Onions & garlic (g/day)	5.9 [3.6, 9.0]	6.7 [4.9, 9.1]	6.4 [4.2, 9.0]	7.5 [5.2, 10.6]	0.4 [-1.5, 2.7]	1.0 [-1.0, 3.1]
Legumes (g/day)	4.0 [3.3, 6.2]	5.3 [4.3, 8.1]	4.2 [3.7, 5.4]	4.8 [4.3, 5.8]	0.3 [-1.3, 1.2]	-0.1 [-2.3, 0.8]
Total fruits (g/day)	155.3 [84.9, 206.0]	151.3 [102.9, 202.1]	142.4 [81.2, 210.9]	151.9 [104.9, 220.6]	-2.9 [-41.5, 43.7]	2.9 [-34.1, 48.9]
Nuts & seeds (g/day)	4.8 [3.3, 10.1]	4.1 [2.7, 9.4]	5.0 [3.2, 12.9]	3.5 [2.4, 10.6]	0.3 [-2.7, 5.4]	-0.1 [-2.2, 4.1]
Milk (g/day)	54.9 [18.7, 107.7]	81.7 [38.5, 134.2]	72.2 [22.6, 135.8]	83.6 [28.4, 147.2]	5.6 [-19.1, 45.4]	-2.4 [-26.5, 36.0]
Yogurt (g/day)	26.4 [12.1, 65.0]	46.1 [21.2, 85.7]	29.3 [12.0, 60.4]	41.3 [19.4, 75.9]	0.2 [-17.0, 14.9]	-0.9 [-25.3, 18.6]
Cheese (g/day)	31.8 [22.2, 41.9]	30.9 [22.0, 42.3]	32.5 [23.1, 44.5]	32.0 [23.9, 41.4]	1.2 [-7.3, 8.0]	0.0 [-5.0, 7.6]
Cream (g/day)	1.4 [1.2, 1.7]	1.5 [1.2, 2.7]	1.3 [1.0, 1.6]	1.5 [1.2, 2.8]	-0.1 [-0.4, 0.1]	0.1 [-0.5, 0.4]
Grain products (g/day)	191.9 [161.5, 219.5]	136.3 [121.8, 161.8]	183.0 [160.1, 209.0]	132.1 [113.5, 153.7]	-3.3 [-31.7, 18.3]	-8.9 [-28.2, 14.6]
Whole-grain products (g/day)	21.0 [7.3, 41.1]	19.4 [8.5, 35.0]	17.0 [7.4, 36.9]	15.8 [7.4, 36.8]	-1.1 [-13.0, 7.2]	-0.3 [-8.4, 7.3]
Total meat (g/day)	145.3 [122.2, 164.6]	84.4 [71.3, 99.5]	133.8 [113.7, 157.1]	78.6 [64.4, 95.9]	-8.9 [-26.4, 7.7]	-5.3 [-16.5, 4.1]
Fresh red meat (g/day)	54.2 [47.9, 64.3]	32.8 [28.8, 39.5]	53.2 [43.0, 60.4]	29.4 [25.9, 35.6]	-3.0 [-9.4, 3.9]	-3.5 [-7.0, 1.3]
Processed meat (g/day)	61.1 [48.5, 82.2]	30.7 [23.8, 39.7]	56.5 [42.5, 70.7]	30.2 [22.8, 40.0]	-4.6 [-17.2, 5.4]	-0.3 [-6.9, 6.1]
Total fish (g/day)	18.6 [13.7, 28.5]	14.6 [10.8, 23.7]	19.6 [14.0, 29.7]	17.6 [12.0, 25.8]	-0.1 [-7.9, 7.8]	0.9 [-3.1, 7.7]
Eggs (g/day)	14.8 [10.7, 21.8]	12.9 [9.9, 18.0]	15.9 [11.9, 22.2]	15.2 [11.4, 22.4]	0.3 [-3.7, 5.1]	1.6 [-2.0, 6.7]
Plant oils (g/day)	5.7 [3.8, 8.5]	5.6 [3.7, 8.0]	6.9 [4.4, 10.3]	6.2 [4.1, 8.9]	0.9 [-1.0, 3.4]	0.8 [-1.0, 2.9]
Butter (g/day)	17.2 [9.1, 21.6]	12.5 [7.2, 15.2]	16.7 [11.5, 21.9]	13.1 [7.4, 15.4]	0.0 [-2.5, 3.0]	0.4 [-1.3, 2.6]
Margarine (g/day)	0.8 [0.5, 2.8]	0.3 [0.3, 0.9]	0.5 [0.4, 1.9]	0.3 [0.2, 0.8]	-0.2 [-0.9, 0.2]	-0.1 [-0.3, 0.1]
Total sweets (g/day)	37.7 [27.6, 47.9]	32.6 [24.5, 40.8]	31.4 [21.6, 45.0]	29.1 [21.0, 37.7]	-4.7 [-13.0, 2.7]	-3.8 [-10.1, 2.1]
Cakes (g/day)	50.8 [39.8, 66.2]	46.4 [37.6, 57.0]	50.7 [41.1, 65.2]	45.5 [37.5, 56.1]	-0.6 [-10.1, 8.9]	-0.4 [-8.5, 7.2]
Sugar sweetened beverages (g/day)	10.3 [5.9, 59.5]	3.7 [2.7, 5.7]	8.6 [5.5, 49.4]	3.6 [2.8, 5.6]	-0.7 [-5.5, 1.5]	0.1 [-0.6, 0.4]
Coffee (g/day)	433.5 [357.4, 489.4]	434.8 [364.5, 470.9]	472.0 [388.4, 492.4]	444.4 [393.8, 462.6]	13.1 [-18.4, 79.7]	2.8 [-27.4, 61.2]
Tea (g/day)	36.4 [21.8, 249.6]	112.0 [37.0, 333.4]	24.8 [18.8, 229.9]	108.8 [31.1, 267.2]	-5.6 [-61.9, 2.5]	-7.9 [-78.7, 61.6]
Wine (g/day)	20.3 [13.0, 53.7]	18.6 [12.3, 40.8]	17.5 [11.3, 51.8]	15.4 [10.3, 38.2]	-2.3 [-13.1, 4.1]	-2.4 [-11.5, 5.4]
Beer (g/day)	233.2 [51.7, 545.3]	6.4 [5.7, 7.8]	198.6 [55.3, 516.0]	7.0 [6.4, 8.1]	1.1 [-112.9, 29.3]	0.5 [-0.5, 1.1]
Spirits (g/day)	0.4 [0.3, 0.6]	0.2 [0.1, 0.2]	0.4 [0.3, 0.5]	0.2 [0.2, 0.3]	0.0 [-0.1, 0.0]	0.0 [0.0, 0.1]
Alcohol (g/day)	14.9 [5.6, 26.0]	3.0 [1.8, 5.3]	15.0 [6.2, 25.3]	2.7 [1.6, 5.5]	-0.3 [-5.0, 3.5]	-0.2 [-1.7, 1.0]
AHEI	41.4 [35.4, 47.0]	44.7 [39.2, 50.7]	43.0 [36.7, 48.7]	45.8 [39.4, 52.0]	0.9 [-3.6, 6.1]	1.2 [-4.5, 6.1]
MDS	5.0 [3.0, 6.0]	4.0 [3.0, 6.0]	5.0 [3.0, 6.0]	4.0 [3.0, 5.0]	0.0 [-1.0, 1.0]	0.0 [-1.0, 1.0]
Folic acid (µg/d)	219.9 [179.1, 253.3]	188.3 [160.7, 225.9]	219.6 [184.1, 259.5]	194.9 [170.2, 232.9]	5.2 [-19.5, 30.8]	7.9 [-15.1, 30.5]
